# Supplementary material for: Two new species of Indigofera L. (Leguminosae) from the Sneeuberg Centre of Floristic Endemism, Great Escarpment (Eastern and Western Cape, South Africa)
Source: PhytoKeys. 2015 Apr 2;(48):29–41. doi: 10.3897/phytokeys.48.4798 (PMC4408730; doi:10.3897/phytokeys.48.4798)
Supplement: XML Treatment for Indigofera asantasanensis [file phytokeys.48.4798-treatment2.xml]

<!DOCTYPE tp:taxon-treatment
  PUBLIC "-//TaxonX//DTD Taxonomic Treatment Publishing DTD v0 20100105//EN" "tax-treatment-NSO.dtd">
<tp:taxon-treatment xmlns:tp="http://www.plazi.org/taxpub"><tp:treatment-meta><kwd-group><label>Taxon classification</label><kwd><named-content content-type="kingdom">Plantae</named-content></kwd><kwd><named-content content-type="order">Fabales</named-content></kwd><kwd><named-content content-type="family">Fabaceae</named-content></kwd></kwd-group><mixed-citation publication-type="journal"><person-group><name><surname>Clark</surname><given-names>V. Ralph</given-names></name><name><surname>Schrire</surname><given-names>Brian D.</given-names></name><name><surname>Barker</surname><given-names>Nigel P.</given-names></name></person-group><article-title>Two new species of <italic><tp:taxon-name><tp:taxon-name-part taxon-name-part-type="genus">Indigofera</tp:taxon-name-part></tp:taxon-name></italic> L. (<tp:taxon-name><tp:taxon-name-part taxon-name-part-type="family">Leguminosae</tp:taxon-name-part></tp:taxon-name>) from the Sneeuberg Centre of Floristic Endemism, Great Escarpment (Eastern and Western Cape, South Africa)</article-title><source>PhytoKeys</source><day>2</day><month>4</month><year>2015</year><volume>2015</volume><issue>48</issue><fpage>29</fpage><lpage>41</lpage><pub-id pub-id-type="doi">10.3897/phytokeys.48.4798</pub-id></mixed-citation></tp:treatment-meta><tp:nomenclature><tp:taxon-name>
                        <tp:taxon-name-part taxon-name-part-type="genus">Indigofera</tp:taxon-name-part>
                        <tp:taxon-name-part taxon-name-part-type="species">asantasanensis</tp:taxon-name-part>
                        <object-id xmlns:xlink="http://www.w3.org/1999/xlink" content-type="ipni" xlink:type="simple">urn:lsid:ipni.org:names:77146132-1</object-id>
                    </tp:taxon-name><tp:taxon-authority>Schrire &amp; V.R. Clark</tp:taxon-authority><tp:taxon-status xmlns:xlink="http://www.w3.org/1999/xlink" xlink:type="simple">sp. nov.</tp:taxon-status><xref ref-type="fig" rid="F3">Figs 2</xref><xref ref-type="fig" rid="F4">, 3</xref><xref ref-type="fig" rid="F5">; Plate 2</xref><!--PageBreak--><!--PageBreak--><!--PageBreak--><!--PageBreak--></tp:nomenclature><tp:treatment-sec sec-type="Diagnostic characters"><title>Diagnostic characters.</title><!--PageBreak--><!--PageBreak--><p><italic><tp:taxon-name><tp:taxon-name-part taxon-name-part-type="genus">Indigofera</tp:taxon-name-part> <tp:taxon-name-part taxon-name-part-type="species">asantasanensis</tp:taxon-name-part></tp:taxon-name></italic> is similar to <italic><tp:taxon-name><tp:taxon-name-part taxon-name-part-type="genus">Indigofera</tp:taxon-name-part> <tp:taxon-name-part taxon-name-part-type="species">alpina</tp:taxon-name-part></tp:taxon-name></italic> Eckl. &amp; Zeyh., but differs in its (3)5–7 foliolate leaves (vs. consistently trifoliolate leaves), leaflets 1.5–3 mm wide (vs. 4–16 mm wide), and stipules 1–1.6 mm wide (vs. 2–10 mm). <italic><tp:taxon-name><tp:taxon-name-part taxon-name-part-type="genus">Indigofera</tp:taxon-name-part> <tp:taxon-name-part taxon-name-part-type="species">asantasanensis</tp:taxon-name-part></tp:taxon-name></italic> may also be confused with <italic><tp:taxon-name><tp:taxon-name-part taxon-name-part-type="genus">Indigofera</tp:taxon-name-part> <tp:taxon-name-part taxon-name-part-type="species">burchellii</tp:taxon-name-part></tp:taxon-name></italic> DC., being similar in having digitately 5–7 foliolate leaves, but it has wider stipules (1–1.6 mm vs. &lt; 0.5 mm). <italic><tp:taxon-name><tp:taxon-name-part taxon-name-part-type="genus">Indigofera</tp:taxon-name-part> <tp:taxon-name-part taxon-name-part-type="species">alpina</tp:taxon-name-part></tp:taxon-name></italic> is mostly confined to the mountains of the Eastern Cape, while <italic><tp:taxon-name><tp:taxon-name-part taxon-name-part-type="genus">Indigofera</tp:taxon-name-part> <tp:taxon-name-part taxon-name-part-type="species">burchellii</tp:taxon-name-part></tp:taxon-name></italic> is almost exclusively a southern Great Escarment species, centred from the Roggeveldberge to the Eastern Cape Drakensberg; both of these species also occur in the Sneeuberg.</p></tp:treatment-sec><tp:treatment-sec sec-type="Type"><title>Type.</title><p>South Africa, Eastern Cape Province, 3225AC, Farm 360: mountain slopes above Suurkloof, behind the old town of Petersburg, east of the Nardousberg, now included in Asante Sana Private Game Reserve, Graaff-Reinet District, Sneeuberg. <named-content xmlns:xlink="http://www.w3.org/1999/xlink" content-type="dwc:verbatimCoordinates" xlink:type="simple">32°15'18"S, 25°00'10"E</named-content>, 1708 m, 10 December 2011, <italic>Clark VR &amp; Moholwa TT 211</italic> (K, holotype; GRA, MO, NBG, NSW, PRE, S, isotypes).</p></tp:treatment-sec><tp:treatment-sec sec-type="Description"><title>Description.</title><p><italic>Decumbent to erect suffrutex</italic> 100–200 mm tall, much branched, densely leafy.</p><p><italic>Stems</italic> slender, terete to strongly ribbed, angular, or longitudinally wrinkled, scattered with pearl bodies; moderately to densely strigose with spreading biramous hairs often crisped at the tips; reddish-brown, becoming woody below; a rhizomatous colony, diffusely branching from an indistinct woody rootstock. <italic>Leaves</italic> alternate, digitately (3)5–7-foliolate, petiole 1.5–5 mm long, deeply channelled above, scattered with pearl bodies at base of leaflets. <italic>Stipules</italic> 1.5–5 mm long, (0.75)1–1.6 mm wide, triangular to obliquely ovate-lanceolate, acuminate; amplexicaule, leaving annular sheath around stems, ± membranaceous. <italic>Stipels</italic> absent. <italic>Terminal leaflet</italic> (2.5)4–10 mm × (1)1.5–3 mm, obovate to oblanceolate, apex rounded, apiculate, often complicate; sparsely to moderately spreading or appressed strigose on both surfaces, hairs often coarser above than below, secondary venation ± prominent below; margins somewhat thickened, often appearing slightly involute; lateral leaflets similar. <italic>Racemes</italic> 25–120 mm long, many times longer than the subtending leaf, including a peduncle of 15–50 mm, moderately to densely strigose, scattered with pearl bodies; ± 12–35 flowered; bracts 3–4 mm long × ca. 1.5 mm, ovate-lanceolate, acuminate, caducous. <italic>Pedicels</italic> 0.5–2 mm long, reflexed. <italic>Flowers</italic> 6–7.5 mm long. <italic>Corolla</italic> deep pink, darker wine-red in bud. <italic>Calyx</italic> 2–3 mm long, lobes triangular to lanceolate, 1–2 mm long, ± equaling to twice as long as the tube, ± sparsely to densely strigose. <italic>Standard</italic> 5.5–6 mm × 5.5–6.5 mm, broadly obovate, tapering to a short claw at the base; blade sharply reflexed upwards for distal half of length; apex round to emarginate, dorsal surface glabrous, often with translucent, short stripes. <italic>Wings</italic> 5.5–6.5 mm long, unguiculate, shortly clawed at base, asymmetrically obovate towards apex. <italic>Keel petals</italic> 5–6 mm long, valvately connate distally, lateral spurs to 1 mm long, distal margin curving upwards to base of the keel to an obtuse apex; claws ± 2 mm long, broadening from the base. <italic>Stamens</italic> 4.5–5.5 mm long, alternately long and short, the 9 fused stamens free for ± 1 mm distally; anthers uniform. <italic>Ovary</italic> glabrous, stigma capitate. <italic>Pods</italic> 17–25 mm long, up to 3.5 mm wide, cylindrical, reddish-brown, glabrous, explosively dehiscent with the valves twisting. <italic>Seeds</italic> 4–5, 3 × 2 mm, subcylindrical, green.</p><fig id="F4" position="float" orientation="portrait"><label>Figure 3.</label><caption><p>Analytical drawings of <italic><tp:taxon-name><tp:taxon-name-part taxon-name-part-type="genus">Indigofera</tp:taxon-name-part> <tp:taxon-name-part taxon-name-part-type="species">asantasanensis</tp:taxon-name-part></tp:taxon-name></italic> Schrire &amp; V.R. Clark, all drawn from the type collection (<italic>Clark VR &amp; Moholwa TT 211</italic>) <bold>A</bold> growth habit <bold>B</bold> digitately foliolate leaf with stipules <bold>C</bold> growth habit <bold>D</bold> stipule <bold>E</bold> calyx <bold>F</bold> standard petal <bold>G</bold> wing petal <bold>H</bold> keel <bold>I</bold> staminal sheath <bold>J</bold> pistil <bold>K</bold> infructescence <bold>L</bold> dehiscent pod <bold>M</bold> seed. Drawings by M. Tebbs.</p></caption><graphic xmlns:xlink="http://www.w3.org/1999/xlink" xlink:href="phytokeys-048-029-g004.jpg" position="float" orientation="portrait" xlink:type="simple" id="oo_41403.jpg"/></fig><fig id="F5" position="float" orientation="portrait"><label>Plate 2.</label><caption><p><italic><tp:taxon-name><tp:taxon-name-part taxon-name-part-type="genus">Indigofera</tp:taxon-name-part> <tp:taxon-name-part taxon-name-part-type="species">asantasanensis</tp:taxon-name-part></tp:taxon-name></italic> Schrire &amp; V.R. Clark, plants <italic>in situ</italic> on the slopes above ‘Suurkloof’, Asante Sana Private Game Reserve, Sneeuberg (Eastern Cape Province; <italic>Clark VR &amp; Moholwa TT 211</italic>) <bold>A</bold> inflorescence from the front <bold>B</bold> inflorescence from the side <bold>C</bold> infructescence <bold>D</bold> close up of a single pod <bold>E</bold> the digitately foliolate leaves <bold>F</bold> growth habit <bold>G</bold> Escarpment mountain habitat. Photographs by V.R. Clark.</p></caption><graphic xmlns:xlink="http://www.w3.org/1999/xlink" xlink:href="phytokeys-048-029-g005.jpg" position="float" orientation="portrait" xlink:type="simple" id="oo_41404.jpg"/></fig></tp:treatment-sec><tp:treatment-sec sec-type="Etymology"><title>Etymology.</title><p>The species is named for the Asante Sana Private Game Reserve, the owners and managers of which have been generous and instrumental in facilitating biodiversity research in the Sneeuberg. The known range of this species is almost entirely confined to this property.</p><!--PageBreak--><!--PageBreak--></tp:treatment-sec><tp:treatment-sec sec-type="Distribution and ecology"><title>Distribution and ecology.</title><p><italic><tp:taxon-name><tp:taxon-name-part taxon-name-part-type="genus">Indigofera</tp:taxon-name-part> <tp:taxon-name-part taxon-name-part-type="species">asantasanensis</tp:taxon-name-part></tp:taxon-name></italic> is currently only known from a small area in the eastern Sneeuberg from the Nardousberg to the Tandjiesberg–Coetszeesberg area behind the old town of Petersburg (now incorporated in the Asante Sana Private Game Reserve) and Pearston. The Tandjiesberg here is not to be confused with the more familiar Tandjiesberg (<named-content xmlns:xlink="http://www.w3.org/1999/xlink" content-type="dwc:verbatimCoordinates" xlink:type="simple">32°23'13"S, 24°42'13"E</named-content>) of lower altitude and closer to Graaff-Reinet. <italic><tp:taxon-name><tp:taxon-name-part taxon-name-part-type="genus">Indigofera</tp:taxon-name-part> <tp:taxon-name-part taxon-name-part-type="species">asantasanensis</tp:taxon-name-part></tp:taxon-name></italic> occurs from the mid-upper slopes to the summit plateau, ca. 1500–2200 m; it is locally abundant in Karoo Escarpment Grassland (<xref ref-type="bibr" rid="B10">Mucina and Rutherford 2006</xref>), dominated in this locality by <italic>inter alia</italic> <italic><tp:taxon-name><tp:taxon-name-part taxon-name-part-type="genus">Tenaxia</tp:taxon-name-part> <tp:taxon-name-part taxon-name-part-type="species">disticha</tp:taxon-name-part></tp:taxon-name></italic>, <italic><tp:taxon-name><tp:taxon-name-part taxon-name-part-type="genus">Euryops</tp:taxon-name-part> <tp:taxon-name-part taxon-name-part-type="species">trilobus</tp:taxon-name-part></tp:taxon-name></italic> Harv. and <italic><tp:taxon-name><tp:taxon-name-part taxon-name-part-type="genus">Helichrysum</tp:taxon-name-part> <tp:taxon-name-part taxon-name-part-type="species">splendidum</tp:taxon-name-part></tp:taxon-name></italic> (Thunb.) Less. <italic><tp:taxon-name><tp:taxon-name-part taxon-name-part-type="genus">Indigofera</tp:taxon-name-part> <tp:taxon-name-part taxon-name-part-type="species">asantasanensis</tp:taxon-name-part></tp:taxon-name></italic> occurs in loamy, rocky soils derived from both dolerite and Beaufort Group sandstone substrates. It compliments several local endemics, including <italic><tp:taxon-name><tp:taxon-name-part taxon-name-part-type="genus">Euryops</tp:taxon-name-part> <tp:taxon-name-part taxon-name-part-type="species">proteoides</tp:taxon-name-part></tp:taxon-name></italic> B. Nord. &amp; V.R. Clark and <italic><tp:taxon-name><tp:taxon-name-part taxon-name-part-type="genus">Euryops</tp:taxon-name-part> <tp:taxon-name-part taxon-name-part-type="species">exsudans</tp:taxon-name-part></tp:taxon-name></italic> B. Nord. &amp; V.R. Clark (<xref ref-type="bibr" rid="B12">Nordenstam et al. 2009</xref>).</p></tp:treatment-sec><tp:treatment-sec sec-type="Conservation status"><title>Conservation status.</title><p>While the extent of occurrence (EOO) of <italic><tp:taxon-name><tp:taxon-name-part taxon-name-part-type="genus">Indigofera</tp:taxon-name-part> <tp:taxon-name-part taxon-name-part-type="species">asantasanensis</tp:taxon-name-part></tp:taxon-name></italic> is small (ca. 15 km<sup>2</sup>), it is abundant (probably &gt;10 000 individuals) in its restricted area. There are no obvious risks from the current land-use of game farming. The remote, rocky high-altitude habitat renders it relatively safe from other detrimental land-use. Already restricted to the higher elevations, it is potentially at risk from global climate change. Local infestations of the highly invasive grass <italic><tp:taxon-name><tp:taxon-name-part taxon-name-part-type="genus">Nassella</tp:taxon-name-part> <tp:taxon-name-part taxon-name-part-type="species">trichotoma</tp:taxon-name-part></tp:taxon-name></italic> (Nees) Hack. ex Arechav. on Asante Sana Private Game Reserve and adjacent properties do constitute a potential risk to the habitat of <italic><tp:taxon-name><tp:taxon-name-part taxon-name-part-type="genus">Indigofera</tp:taxon-name-part> <tp:taxon-name-part taxon-name-part-type="species">asantasanensis</tp:taxon-name-part></tp:taxon-name></italic>. The category Vulnerable (VU D2) is thus recommended.</p></tp:treatment-sec><tp:treatment-sec sec-type="Further collections and localities"><title>Further collections and localities.</title><p>South Africa, Eastern Cape Province, 3225AC, Farm 360: mountain slopes above Suurkloof, mountains behind the old town of Petersburg, east of the Nardousberg, now in Asante Sana Private Game Reserve, Graaff-Reinet District, Sneeuberg. <named-content xmlns:xlink="http://www.w3.org/1999/xlink" content-type="dwc:verbatimCoordinates" xlink:type="simple">32°15'17"S, 25°01'04"E</named-content>, 1853 m, 6 December 2005, <italic>Clark VR &amp; Coombs G 208</italic> (GRA, K).</p><p>—Farms Paardekom 5 and Annex Waterkloof 2: upper mountain slopes (Tandjiesberg-Coetszeesberg) ca. 15 km east of the Nardousberg (Sneeuberg), behind Pearston, Graaff-Reinet District. <named-content xmlns:xlink="http://www.w3.org/1999/xlink" content-type="dwc:verbatimCoordinates" xlink:type="simple">32°16'47"S, 25°05'25"E</named-content>, ca. 1950 m, 13 December 2006, <italic>Clark VR &amp; Coombs G 635</italic> (GRA).</p><p>—Farm 360: mountain slopes above Suurkloof, mountains behind the old town of Petersburg, east of the Nardousberg (Sneeuberg), now in Asante Sana Private Game Reserve, Graaff-Reinet District <named-content xmlns:xlink="http://www.w3.org/1999/xlink" content-type="dwc:verbatimCoordinates" xlink:type="simple">32°15'40"S, 25°10'10"E</named-content>, 1550–2000 m, 31 March 2008, <italic>Clark VR &amp; Crause C 2</italic> (GRA).</p><p>—3224BB, Upper Waterkloof 352: eastern end of Nardousberg ridge-line (Sneeuberg), Asante Sana Private Game Reserve, Graaff-Reinet District. <named-content xmlns:xlink="http://www.w3.org/1999/xlink" content-type="dwc:verbatimCoordinates" xlink:type="simple">32°14'48"S, 24°55'58"E</named-content>, 2171 m, 2 April 2008, <italic>Clark VR &amp; Crause C 34</italic> &amp; <italic>65</italic> (GRA).</p></tp:treatment-sec><tp:treatment-sec><!--Section generated to contain objects referenced in tp:taxon-treatment.--><fig id="F3" position="float" orientation="portrait"><label>Figure 2.</label><caption><p>Known distributions of <italic><tp:taxon-name><tp:taxon-name-part taxon-name-part-type="genus">Indigofera</tp:taxon-name-part> <tp:taxon-name-part taxon-name-part-type="species">magnifica</tp:taxon-name-part></tp:taxon-name></italic> Schrire &amp; V.R. Clark (△) and <italic><tp:taxon-name><tp:taxon-name-part taxon-name-part-type="genus">Indigofera</tp:taxon-name-part> <tp:taxon-name-part taxon-name-part-type="species">asantasanensis</tp:taxon-name-part></tp:taxon-name></italic> Schrire &amp; V.R. Clark (○).</p></caption><graphic xmlns:xlink="http://www.w3.org/1999/xlink" xlink:href="phytokeys-048-029-g003.jpg" position="float" orientation="portrait" xlink:type="simple" id="oo_41402.jpg"/></fig></tp:treatment-sec><ref-list><ref id="B10"><mixed-citation xmlns:xlink="http://www.w3.org/1999/xlink" xlink:type="simple"><person-group><name name-style="western"><surname>Mucina</surname><given-names>L</given-names></name><name name-style="western"><surname>Rutherford</surname><given-names>MC</given-names></name></person-group> (<role>Eds</role>) (<year>2006</year>) <article-title>The Vegetation of South Africa, Lesotho and Swaziland.</article-title><source>Strelitzia</source>, <volume>Vol. 19</volume>. <publisher-name>South African National Biodiversity Institute</publisher-name>, <publisher-loc>Pretoria</publisher-loc>, <fpage>1</fpage>–<lpage>807</lpage>.</mixed-citation></ref><ref id="B12"><mixed-citation xmlns:xlink="http://www.w3.org/1999/xlink" xlink:type="simple"><person-group><name name-style="western"><surname>Nordenstam</surname><given-names>B</given-names></name><name name-style="western"><surname>Clark</surname><given-names>VR</given-names></name><name name-style="western"><surname>Devos</surname><given-names>N</given-names></name><name name-style="western"><surname>Barker</surname><given-names>NP</given-names></name></person-group> (<year>2009</year>) <article-title>Two new species of <italic><tp:taxon-name><tp:taxon-name-part taxon-name-part-type="genus">Euryops</tp:taxon-name-part></tp:taxon-name></italic> (<tp:taxon-name><tp:taxon-name-part taxon-name-part-type="family">Asteraceae</tp:taxon-name-part></tp:taxon-name>: <tp:taxon-name><tp:taxon-name-part taxon-name-part-type="tribe">Senecioneae</tp:taxon-name-part></tp:taxon-name>) from the Sneeuberg, Eastern Cape Province, South Africa.</article-title><source>South African Journal of Botany</source><volume>75</volume>: <fpage>145</fpage>–<lpage>152</lpage>. doi: <ext-link ext-link-type="doi" xlink:href="10.1016/j.sajb.2008.10.003" xlink:type="simple">10.1016/j.sajb.2008.10.003</ext-link></mixed-citation></ref></ref-list></tp:taxon-treatment>
